# Supplementary material for: Thematic Mapping and Evolution of Social Media Mining in Health Research: Hybrid Bibliometric Synthesis
Source: J Med Internet Res. 2026 May 8;28:e86200. doi: 10.2196/86200 (PMC13160668; doi:10.2196/86200)
Supplement: Multimedia Appendix 5 [file jmir-v28-e86200-s005.xlsx]

## Sheet: Sheet1
No	Title	Abstract	Journal	Publication Year	PubMed ID	DOI
1	A methodological approach for inferring causal relationships from opinions and news-derived events with an application to climate change.	Social media platforms like Twitter (now X) provide a global forum for discussing ideas. In this work, we propose a novel methodology for detecting causal relationships in online discourse. Our approach integrates multiple causal inference techniques to analyze how public sentiment and discourse evolve in response to key events and influential figures, using five causal detection methods: Direct-…	PeerJ. Computer science	2025	40567775	10.7717/peerj-cs.2964
2	AI framework for DRIVE model based mental health detection in text: a case study on how coping strategies are expressed during COVID-19.	This article defines an artificial intelligence framework to detect individual's mental health (MH) status on social networks. The proposed framework, which consists of four main modules, aims to analyze the emotions that are expressed by social network users in their text posts and identify their mental coping strategies, resources, and demands based on The Demands-Resources-Individual Effects (…	PeerJ. Computer science	2025	40567765	10.7717/peerj-cs.2828
3	Dual-layer coordination framework for urban mining: Integration of social network analysis and multi-agent systems.	Urban mining recovery and reuse involve a complex system of multiple agents with independent interests across different stages. This study examines the dual-layer coordination among four key agents-supplying, recycling and sorting, reuse, and regulatory-using multi-period game theory and a heterogeneous social network model. By integrating these models with a multi-agent based simulation (MABS), …	Journal of environmental management	2025	40544817	10.1016/j.jenvman.2025.126211
4	Focused digital cohort selection from social media using the metric backbone of biomedical knowledge graphs.	Social media data allows researchers to construct large digital cohorts - groups of users who post health-related content - to study the interplay between human behavior and medical treatment. Identifying the users most relevant to a specific health problem is, however, a challenge in that social media sites vary in the generality of their discourse. While X (formerly Twitter), Instagram, and Fac…	Journal of biomedical informatics	2025	40460925	10.1016/j.jbi.2025.104847
5	Symptom and Sentiment Analysis of Older People with Cancer and Caregivers: A Text Mining Approach Using Korean Social Media Data.	This study examined the symptoms and emotions expressed by older adults with cancer and their caregivers in South Korean online cancer communities. It aimed to identify narrative patterns and provide insights to inform personalized care strategies. We analyzed 6,908 user-generated posts collected from major online cancer communities in South Korea. Keyword frequency analysis, term frequency-inver…	Healthcare informatics research	2025	40384069	10.4258/hir.2025.31.2.175
6	Discussions of Antibiotic Resistance on Social Media Platforms: Text Mining and Mixed Methods Content Analysis Study.	With the increasing popularity of web 2.0 apps, social media has made it possible for individuals to post messages on antibiotic ineffectiveness. In such online conversations, patients discuss their quality of life (QoL). Social media have become key tools for finding and disseminating medical information. To identify the main themes of discussion, the difficulties encountered by patients with re…	JMIR formative research	2025	40289322	10.2196/37160
7	Exploring Psychological Trends in Populations With Chronic Obstructive Pulmonary Disease During COVID-19 and Beyond: Large-Scale Longitudinal Twitter Mining Study.	Chronic obstructive pulmonary disease (COPD) ranks among the leading causes of global mortality, and COVID-19 has intensified its challenges. Beyond the evident physical effects, the long-term psychological effects of COVID-19 are not fully understood. This study aims to unveil the long-term psychological trends and patterns in populations with COPD throughout the COVID-19 pandemic and beyond via…	Journal of medical Internet research	2025	40053739	10.2196/54543
8	Mining Suicidal Ideation in Chinese Social Media: A Dual-Channel Deep Learning Model with Information Gain Optimization.	The timely identification of suicidal ideation on social media is pivotal for global suicide prevention efforts. Addressing the challenges posed by the unstructured nature of social media data, we present a novel Chinese-based dual-channel model, DSI-BTCNN, which leverages deep learning to discern patterns indicative of suicidal ideation. Our model is designed to process Chinese data and capture …	Entropy (Basel, Switzerland)	2025	40003113	10.3390/e27020116
9	Workplace Violence Against Chinese Nurses From the Perspectives of Social Media and News Reports: A Multilayer Text Mining Analysis.	This study compares the emotional expressions and structural characteristics of workplace violence (WPV) against Chinese nurses in social media comments and news reports, highlighting differences and focal points in dissemination. A quantitative study utilising text mining and social network analysis. Data containing the keywords 'nurse violence', 'nurse workplace violence', 'nurse bullying', 'nu…	Journal of advanced nursing	2025	39996396	10.1111/jan.16847
10	Mining Public Voices: Analyzing Suicide-Related Thoughts and Behaviors in YouTube Videos and Comments Using Topic Modeling.	YouTube has become a common platform for sharing difficult experiences and sensitive information, including suicide-related thoughts and behaviors. This study analyzes YouTube videos and their comments using topic modeling to explore the common themes discussed within the online community. Our findings show that these videos and comments not only focus on personal stories but also provide encoura…	Studies in health technology and informatics	2025	39968537	10.3233/SHTI250003
11	Cross-Cultural Sense-Making of Global Health Crises: A Text Mining Study of Public Opinions on Social Media Related to the COVID-19 Pandemic in Developed and Developing Economies.	The COVID-19 pandemic reshaped social dynamics, fostering reliance on social media for information, connection, and collective sense-making. Understanding how citizens navigate a global health crisis in varying cultural and economic contexts is crucial for effective crisis communication. This study examines the evolution of citizen collective sense-making during the COVID-19 pandemic by analyzing…	Journal of medical Internet research	2025	39869893	10.2196/58656
12	Foodborne Event Detection Based on Social Media Mining: A Systematic Review.	Foodborne illnesses represent a significant global health challenge, causing substantial morbidity and mortality. Conventional surveillance methods, such as laboratory-based reporting and physician notifications, often fail to enable early detection, prompting the exploration of innovative solutions. Social media platforms, combined with machine learning (ML), offer new opportunities for real-tim…	Foods (Basel, Switzerland)	2025	39856905	10.3390/foods14020239
13	Predicting User Engagement in Health Misinformation Correction on Social Media Platforms in Taiwan: Content Analysis and Text Mining Study.	Health misinformation undermines responses to health crises, with social media amplifying the issue. Although organizations work to correct misinformation, challenges persist due to reasons such as the difficulty of effectively sharing corrections and information being overwhelming. At the same time, social media offers valuable interactive data, enabling researchers to analyze user engagement wi…	Journal of medical Internet research	2025	39847418	10.2196/65631
14	Health promotion campaigns using social media: association rules mining and co-occurrence network analysis of Twitter hashtags.	Social media hashtags play a significant role in increasing the visibility of health information by making it easier for people to explore health-related content. Health promotion campaigns use campaign-specific hashtags to disseminate health-related messages, enabling individuals to access accurate and timely resources and updates. The study aims to discover patterns of connection between hashta…	BMC public health	2025	39773431	10.1186/s12889-024-21255-5
15	A spatio-temporal graph wavelet neural network (ST-GWNN) for association mining in timely social media data.	Social media generates vast amounts of spatio-temporal sequential data. However, current methods often ignore the complex spatio-temporal correlations within these data. This oversight makes it difficult to fully capture the dynamic features of the data. To delve deeply into the concealed feature attributes within timely spatio-temporal sequence data from social media, this study introduces a Spa…	Scientific reports	2024	39730867	10.1038/s41598-024-82433-4
16	Mining social media data to inform public health policies: a sentiment analysis case study.	In the face of growing health challenges, nontraditional sources of data, such as open data, have the potential to transform how decisions are made and used to inform public health policies. Focusing on the COVID-19 pandemic, this article presents a case study employing sentiment analysis on unstructured social media data from Twitter (now X) to gauge public sentiment regarding pandemic-related r…	Revista panamericana de salud publica = Pan American journal of public health	2024	39687240	10.26633/RPSP.2024.79
17	Uncovering the Top Nonadvertising Weight Loss Websites on Google: A Data-Mining Approach.	Online weight loss information is commonly sought by internet users, and it may impact their health decisions and behaviors. Previous studies examined a limited number of Google search queries and relied on manual approaches to retrieve online weight loss websites. This study aimed to identify and describe the characteristics of the top weight loss websites on Google. This study gathered 432 Goog…	JMIR infodemiology	2024	39661980	10.2196/51701
18	Exploring Food Safety Emergency Incidents on Sina Weibo: Using Text Mining and Sentiment Evolution.	Food safety remains a crucial concern in both public health and societal stability. In the age of information technology, social media has emerged as a pivotal channel for shaping public opinion and disseminating information, exerting a substantial influence on how the public perceives incidents related to food safety. This study specifically focuses on the "Rat-Headed Duck Neck" incident as a ca…	Journal of food protection	2025	39608605	10.1016/j.jfp.2024.100418
19	Public opinion mining in social media about Ethiopian broadcasts using deep learning.	Now adays people express and share their opinions on various events on the internet thanks to social media. Opinion mining is the process of interpreting user-generated opinion data on social media. Aside from its lack of resources in opinion-mining tasks, Amharic presents numerous difficulties because of its complex structure and variety of dialects. Analyzing every comment written in Amharic is…	Scientific reports	2024	39532952	10.1038/s41598-024-76542-3
20	Improving responsible Media Reporting on Student Suicide to Reduce Negative Public Opinion: Text Mining Based on Sina Weibo in China.	The aims of this study were to explore whether student suicide reporting is consistent with media recommendations for suicide reporting; analyze public opinion and sentiments toward student suicide reports. A keyword search was performed on the WeiboReach platform. This study included 113 student suicide report posts and 176,262 readers' comments on suicide news reports. Hierarchical generalized …	Omega	2024	39049160	10.1177/00302228241240945
21	Python data odyssey: Mining user feedback from google play store.	The Google Play Store is widely recognized as one of the largest platforms for downloading applications, both free and paid. On a daily basis, millions of users avail themselves of this marketplace, sharing their thoughts through various means such as star ratings, user comments, suggestions, and feedback. These insights, in the form of comments and feedback, constitute a valuable resource for or…	Data in brief	2024	38770040	10.1016/j.dib.2024.110499
22	Paving the way for COVID survivors' psychosocial rehabilitation: Mining topics, sentiments, and their trajectories over time from Reddit.	<b>Objective:</b> This study examined major themes and sentiments and their trajectories and interactions over time using subcategories of Reddit data. The aim was to facilitate decision-making for psychosocial rehabilitation. <b>Materials and Methods:</b> We utilized natural language processing techniques, including topic modeling and sentiment analysis, on a dataset consisting of more than 38,0…	Health informatics journal	2024	38739488	10.1177/14604582241240680
23	Research on the Evolution Trend of Group Psychological Security Risks Under Public Health Emergencies: Mining and Analysis Based on Social Media Data.	In the digital age, people's attitudes and psychological security towards public health emergencies will be shared. Similar or identical psychological security states are prone to clustering and differentiation, while differentiated group psychological security is more prone to polarization, leading to group psychological security risks and then posing a threat to social stability and national se…	Psychology research and behavior management	2024	38707961	10.2147/PRBM.S455112
24	Special issue on analysis and mining of social media data.	This Editorial introduces the PeerJ Computer Science Special Issue on Analysis and Mining of Social Media Data. The special issue called for submissions with a primary focus on the use of social media data, for a variety of fields including natural language processing, computational social science, data mining, information retrieval and recommender systems. Of the 48 abstract submissions that wer…	PeerJ. Computer science	2024	38435569	10.7717/peerj-cs.1909
25	Detecting the effects of opencast mining on ecosystem services value in arid and semi-arid areas based on time-series remote sensing images and Google Earth Engine (GEE).	Ecosystem Services Value (ESV) are the various beneficial functions and products that natural ecosystems provide to humans, and are important indicators for evaluating ecosystem conditions and human well-being. Opencast mining is one of the human activities that severely damage the surface environment, but its long-term impact on ecosystem services lacks systematic assessment. This study takes th…	BMC ecology and evolution	2024	38424478	10.1186/s12862-024-02213-6
26	Text-Mining and Video Analytics of COVID-19 Narratives Shared by Patients on YouTube.	This study explores how individuals who have experienced COVID-19 share their stories on YouTube, focusing on the nature of information disclosure, public engagement, and emotional impact pertaining to consumer health. Using a dataset of 186 YouTube videos, we used text mining and video analytics techniques to analyze textual transcripts and visual frames to identify themes, emotions, and their r…	Journal of medical systems	2024	38358554	10.1007/s10916-024-02047-1
27	Analyzing Reddit Forums Specific to Abortion That Yield Diverse Dialogues Pertaining to Medical Information Seeking and Personal Worldviews: Data Mining and Natural Language Processing Comparative Study.	Attitudes toward abortion have historically been characterized via dichotomized labels, yet research suggests that these labels do not appropriately encapsulate beliefs on abortion. Rather, contexts, circumstances, and lived experiences often shape views on abortion into more nuanced and complex perspectives. Qualitative data have also been shown to underpin belief systems regarding abortion. Soc…	Journal of medical Internet research	2024	38354044	10.2196/47408
28	COVID-19 Event Extraction from Twitter via Extractive Question Answering with Continuous Prompts.	As COVID-19 ravages the world, social media analytics could augment traditional surveys in assessing how the pandemic evolves and capturing consumer chatter that could help healthcare agencies in addressing it. This typically involves mining disclosure events that mention testing positive for the disease or discussions surrounding perceptions and beliefs in preventative or treatment options. The …	Studies in health technology and informatics	2024	38269894	10.3233/SHTI231050
29	Overview of the 8th Social Media Mining for Health Applications (#SMM4H) shared tasks at the AMIA 2023 Annual Symposium.	The aim of the Social Media Mining for Health Applications (#SMM4H) shared tasks is to take a community-driven approach to address the natural language processing and machine learning challenges inherent to utilizing social media data for health informatics. In this paper, we present the annotated corpora, a technical summary of participants' systems, and the performance results. The eighth itera…	Journal of the American Medical Informatics Association : JAMIA	2024	38218723	10.1093/jamia/ocae010
30	How satisfied are patients with nursing care and why? A comprehensive study based on social media and opinion mining.	To assess the overall experience of a patient in a hospital, many factors must be analyzed; nonetheless, one of the key aspects is the performance of nurses as they closely interact with patients on many occasions. Nurses carry out many tasks that could be assessed to understand the patient's satisfaction and consequently, the effectiveness of the offered services. To assess their performance, tr…	Informatics for health & social care	2024	38178275	10.1080/17538157.2023.2297307
31	Korean adolescents' coping strategies on self-harm, ADHD, insomnia during COVID-19: text mining of social media big data.	Since the Coronavirus disease 2019 (COVID-19), public safety measures, including social distancing and school closures, have been implemented, precipitating psychological difficulties and heightened online activities for adolescents. However, studies examining the impact of the pandemic on adolescent mental health and their coping strategies in Asian countries are limited. Further, most studies h…	Frontiers in psychiatry	2023	38034911	10.3389/fpsyt.2023.1192123
32	Data and models for stance and premise detection in COVID-19 tweets: Insights from the Social Media Mining for Health (SMM4H) 2022 shared task.	The COVID-19 pandemic has sparked numerous discussions on social media platforms, with users sharing their views on topics such as mask-wearing and vaccination. To facilitate the evaluation of neural models for stance detection and premise classification, we organized the Social Media Mining for Health (SMM4H) 2022 Shared Task 2. This competition utilized manually annotated posts on three COVID-1…	Journal of biomedical informatics	2024	38008241	10.1016/j.jbi.2023.104555
33	Helicopter parenting through the lens of reddit: A text mining study.	The study aimed to understand Reddit users' experience with helicopter parenting through first-hand accounts. Text mining and natural language processing techniques were employed to extract data from the subreddit r/helicopterparents. A total of 713 original posts were processed from unstructured texts to tidy formats. Latent Dirichlet Allocation (LDA), a popular topic modeling method, was used t…	Heliyon	2023	37886774	10.1016/j.heliyon.2023.e20970
34	Mining Google Trends data for nowcasting and forecasting colorectal cancer (CRC) prevalence.	Colorectal cancer (CRC) is the third most prevalent and second most lethal form of cancer in the world. Consequently, CRC cancer prevalence projections are essential for assessing the future burden of the disease, planning resource allocation, and developing service delivery strategies, as well as for grasping the shifting environment of cancer risk factors. However, unlike cancer incidence and m…	PeerJ. Computer science	2023	37869464	10.7717/peerj-cs.1518
35	Explore public concerns about environmental protection on Sina Weibo: evidence from text mining.	The increasingly serious problem of ecological environmental pollution warns the importance of human environmental protection behavior. However, public attention to environmental protection plays an important role in solving environmental problems. Therefore, in order to explore the environmental concerns of Chinese residents, the trends in time and space, the relationship between online retweets…	Environmental science and pollution research international	2023	37700122	10.1007/s11356-023-29757-2
36	Twitter trends in #Parasitology determined by text mining and topic modelling.	This study investigated the emergence and use of Twitter, as of July 2023 being rebranded as X, as the main forum for social media communication in parasitology. A dataset of tweets was constructed using a keyword search of Twitter with the search terms 'malaria', '<i>Plasmodium'</i>, '<i>Leishmania</i>', '<i>Trypanosoma</i>', '<i>Toxoplasma</i>' and '<i>Schistosoma</i>' for the period from 2011 …	Current research in parasitology & vector-borne diseases	2023	37670843	10.1016/j.crpvbd.2023.100138
37	Comparison of Impressions of COVID-19 Vaccination and Influenza Vaccination in Japan by Analyzing Social Media Using Text Mining.	The aim of this study was to compare impressions of COVID-19 vaccination and influenza vaccination in Japan by analyzing social media (Twitter<sup>®</sup>) using a text-mining method. We obtained 10,000 tweets using the keywords "corona vaccine" and "influenza vaccine" on 15 December 2022 and 19 February 2023. We then counted the number of times the words were used and listed frequency of these w…	Vaccines	2023	37631895	10.3390/vaccines11081327
38	Challenges and countermeasures of China's research on "sports promoting adolescent socialization"-data mining based on Weibo and CNKI.	Understand the public demand for Adolescent socialization, and compare the hot spots in the researches of "sports promoting Adolescent socialization," so as to clarify the high-quality development direction of sports promoting Adolescent socialization in the new era. Collected the Weibo texts about "Adolescent socialization" from April 13, 2017 to June 1, 2022 through python, and used LDA to unde…	Frontiers in psychology	2023	37533711	10.3389/fpsyg.2023.1123712
39	Understanding early experiences of Chinese frontline nurses during the COVID-19 pandemic: A text mining and thematic analysis of social media information.	This study aims to explore the early experiences of frontline nurses at the beginning of the COVID-19 pandemic in China as expressed through social media posts. This study used an explanatory sequential mixed-method design. Text mining was used for sentiment analysis. The chi-square test was used to compare the differences in the composition ratio of sentiment classification of posts in different…	Nursing & health sciences	2023	37503817	10.1111/nhs.13037
40	Investigating the Role of Nutrition in Enhancing Immunity During the COVID-19 Pandemic: Twitter Text-Mining Analysis.	The COVID-19 pandemic has brought to the spotlight the critical role played by a balanced and healthy diet in bolstering the human immune system. There is burgeoning interest in nutrition-related information on social media platforms like Twitter. There is a critical need to assess and understand public opinion, attitudes, and sentiments toward nutrition-related information shared on Twitter. Thi…	Journal of medical Internet research	2023	37428522	10.2196/47328
41	Social media-based urban disaster recovery and resilience analysis of the Henan deluge.	Measuring disaster resilience from the perspective of long-term recovery ability is important for the planning and construction of urban sustainability, whereas short-term resilient recovery can better reflect a city's ability to recover quickly after a disaster occurs. This study proposes an analytical framework for urban disaster recovery and resilience based on social media data that can analy…	Natural hazards (Dordrecht, Netherlands)	2023	37360801	10.1007/s11069-023-06010-0
42	Data mining-based recommendation system using social networks-an analytical study.	In the current age, social media is commonly used and shares enormous data. However, a huge amount of data makes it difficult to deal with. It requires a lot of storage and processing time. The content produced by social media needs to be stored efficiently by using data mining methods for providing suitable recommendations. The goal of the study is to perform a systematic literature review (SLR)…	PeerJ. Computer science	2023	37346674	10.7717/peerj-cs.1202
43	Tweeting for Health Using Real-time Mining and Artificial Intelligence-Based Analytics: Design and Development of a Big Data Ecosystem for Detecting and Analyzing Misinformation on Twitter.	Digital misinformation, primarily on social media, has led to harmful and costly beliefs in the general population. Notably, these beliefs have resulted in public health crises to the detriment of governments worldwide and their citizens. However, public health officials need access to a comprehensive system capable of mining and analyzing large volumes of social media data in real time. This stu…	Journal of medical Internet research	2023	37294603	10.2196/44356
44	Enhancing decision-making support by mining social media data with social network analysis.	This paper explores the use of social network analysis (SNA) on airlines' online social networks (OSNs) to extract valuable information for decision support, by analyzing interactions and discursive exchanges between users. The research is focused on fostering customer service of an airline company during a strike period, namely by detecting influential customers (whether satisfied or dissatisfie…	Social network analysis and mining	2023	37216040	10.1007/s13278-023-01089-6
45	Mining Trends of COVID-19 Vaccine Beliefs on Twitter With Lexical Embeddings: Longitudinal Observational Study.	Social media plays a pivotal role in disseminating news globally and acts as a platform for people to express their opinions on various topics. A wide variety of views accompany COVID-19 vaccination drives across the globe, often colored by emotions that change along with rising cases, approval of vaccines, and multiple factors discussed online. This study aims to analyze the temporal evolution o…	JMIR infodemiology	2023	37192952	10.2196/34315
46	Patients' and caregivers' perceptions of bariatric surgery: A France and United States comparative infodemiology study using social media data mining.	People are conversing about bariatric surgery on social media, but little is known about the main themes being discussed. To analyze discussions regarding bariatric surgery on social media platforms and to establish a cross-cultural comparison of posts geolocated in France and the United States. Posts were retrieved between January 2015 and April 2021 from general, publicly accessed sites and hea…	Frontiers in digital health	2023	37143935	10.3389/fdgth.2023.1136326
47	Analysis and mining of an election-based network using large-scale twitter data: a retrospective study.	The user-generated Twitter data are a rich source of study and research that reflects the various social, economic, political, and other issues affecting people across the world. Analysis of the social interactions among users, who express themselves online, reveals different internal dynamics and provides detailed insights into real-world phenomena. In this paper, the structure and dynamics of t…	Social network analysis and mining	2023	37122615	10.1007/s13278-023-01081-0
48	The Early Detection of Fraudulent COVID-19 Products From Twitter Chatter: Data Set and Baseline Approach Using Anomaly Detection.	Social media has served as a lucrative platform for spreading misinformation and for promoting fraudulent products for the treatment, testing, and prevention of COVID-19. This has resulted in the issuance of many warning letters by the US Food and Drug Administration (FDA). While social media continues to serve as the primary platform for the promotion of such fraudulent products, it also present…	JMIR infodemiology	2023	37113382	10.2196/43694
49	The Use of Traditional, Complementary, and Integrative Medicine in Cancer: Data-Mining Study of 1 Million Web-Based Posts From Health Forums and Social Media Platforms.	Patients with cancer are increasingly using forums and social media platforms to access health information and share their experiences, particularly in the use of traditional, complementary, and integrative medicine (TCIM). Despite the popularity of TCIM among patients with cancer, few related studies have used data from these web-based sources to explore the use of TCIM among patients with cance…	Journal of medical Internet research	2023	37083752	10.2196/45408
50	Pooches on a platform: Text mining twitter for sector perceptions of dogs during a global pandemic.	Businesses commonly text mine Twitter data to identify patterns and extract valuable information. However, this method is rarely applied to the animal welfare sector. Here, we describe Twitter conversations regarding dogs during a global pandemic, assess the evolution of sentiment, and examine the dynamics of sector influence. Between March and August 2020, we gathered 61,088 unique tweets from t…	Frontiers in veterinary science	2023	36937025	10.3389/fvets.2023.1074542
51	Social Media Data Mining of Antitobacco Campaign Messages: Machine Learning Analysis of Facebook Posts.	Social media platforms provide a valuable source of public health information, as one-third of US adults seek specific health information online. Many antitobacco campaigns have recognized such trends among youth and have shifted their advertising time and effort toward digital platforms. Timely evidence is needed to inform the adaptation of antitobacco campaigns to changing social media platform…	Journal of medical Internet research	2023	36780224	10.2196/42863
52	Nuclear energy: Twitter data mining for social listening analysis.	Knowing the presence, attitude and sentiment of society is important to promote policies and actions that influence the development of different energy sources and even more so in the case of an energy source such as nuclear, which has not been without controversy in recent years. The purpose of this paper was to conduct a social listening analysis of nuclear energy using Twitter data mining. A t…	Social network analysis and mining	2023	36776143	10.1007/s13278-023-01033-8
53	Mining and analysing online social networks: Studying the dynamics of digital peer support.	In recent years, the rapid growth of user-generated content has led to much research evaluating the patterns of online information exchange. These studies demonstrate that online communities are valuable data sources which provide rich, longitudinal data that would otherwise be difficult, if not impossible to access. Given the increased research interest, mining and analysing online social networ…	MethodsX	2023	36703709	10.1016/j.mex.2023.102005
54	Text mining applications to support health library practice: A case study on marijuana legalization Twitter analytics.	Twitter is rich in data for text and data analytics research, with the ability to capture trends. This study examines Canadian tweets on marijuana legalization and terminology used. Presented as a case study, Twitter analytics will demonstrate the varied applications of how this kind of research method may be used to inform library practice. Twitter API was used to extract a subset of tweets usin…	Health information and libraries journal	2024	36598110	10.1111/hir.12473
55	Mining association rules from COVID-19 related twitter data to discover word patterns, topics and inferences.	This work utilizes data from Twitter to mine association rules and extract knowledge about public attitudes regarding worldwide crises. It exploits the COVID-19 pandemic as a use case, and analyzes tweets gathered between February and August 2020. The proposed methodology comprises topic extraction and visualization techniques, such as WordClouds, to form clusters or themes of opinions. It then u…	Information systems	2022	36569358	10.1016/j.is.2022.102054
56	Mining the vaccination willingness of China using social media data.	Vaccination is one of the most powerful and effective protective measures against Coronavirus disease 2019 (COVID-19). Currently, several blogs hold content on vaccination attitudes expressed on social media platforms, especially Sina Weibo, which is one of the largest social media platforms in China. Therefore, Weibo is a good data source for investigating public opinions about vaccination attit…	International journal of medical informatics	2023	36502742	10.1016/j.ijmedinf.2022.104941
57	Using POI and time series Landsat data to identify and rebuilt surface mining, vegetation disturbance and land reclamation process based on Google Earth Engine.	The development of coal resources is necessary, but it has a huge negative impact on land, ecology, and the environment. With the increasing awareness of environmental protection and the requirements of related regulations, the design and practice of reclamation projects run through the mining life cycle and continue for a long time after the coal production. High-precision monitoring of mining d…	Journal of environmental management	2023	36463846	10.1016/j.jenvman.2022.116920
58	Identifying Profiles and Symptoms of Patients With Long COVID in France: Data Mining Infodemiology Study Based on Social Media.	Long COVID-a condition with persistent symptoms post COVID-19 infection-is the first illness arising from social media. In France, the French hashtag #ApresJ20 described symptoms persisting longer than 20 days after contracting COVID-19. Faced with a lack of recognition from medical and official entities, patients formed communities on social media and described their symptoms as long-lasting, fl…	JMIR infodemiology	2022	36447795	10.2196/39849
59	How do others cope? Extracting coping strategies for adverse drug events from social media.	Patients advise their peers on how to cope with their illness in daily life on online support groups. To date, no efforts have been made to automatically extract recommended coping strategies from online patient discussion groups. We introduce this new task, which poses a number of challenges including complex, long entities, a large long-tailed label space, and cross-document relations. We prese…	Journal of biomedical informatics	2023	36309197	10.1016/j.jbi.2022.104228
60	Twitter sentiment analysis: An Arabic text mining approach based on COVID-19.	The 21st century has seen a lot of innovations, among which included the advancement of social media platforms. These platforms brought about interactions between people and changed how news is transmitted, with people now able to voice their opinion as opposed to before where only the reporters were speaking. Social media has become the most influential source of speech freedom and emotions on t…	Frontiers in public health	2022	36299761	10.3389/fpubh.2022.966779
61	Net activism and whistleblowing on YouTube: a text mining analysis.	Social media is more and more dominant in everyday life for people around the world. YouTube content is a resource that may be useful, in social computational science, for understanding key questions about society. Using this resource, we performed web scraping to create a dataset of 644,575 video transcriptions concerning net activism and whistleblowing. We automatically performed linguistic fea…	Multimedia tools and applications	2023	36193288	10.1007/s11042-022-13777-0
62	Multimodal model with text and drug embeddings for adverse drug reaction classification.	In this paper, we focus on the classification of tweets as sources of potential signals for adverse drug effects (ADEs) or drug reactions (ADRs). Following the intuition that text and drug structure representations are complementary, we introduce a multimodal model with two components. These components are state-of-the-art BERT-based models for language understanding and molecular property predic…	Journal of biomedical informatics	2022	36184069	10.1016/j.jbi.2022.104182
63	Emotions and Topics Expressed on Twitter During the COVID-19 Pandemic in the United Kingdom: Comparative Geolocation and Text Mining Analysis.	In recent years, the COVID-19 pandemic has brought great changes to public health, society, and the economy. Social media provide a platform for people to discuss health concerns, living conditions, and policies during the epidemic, allowing policymakers to use this content to analyze the public emotions and attitudes for decision-making. The aim of this study was to use deep learning-based metho…	Journal of medical Internet research	2022	36150046	10.2196/40323
64	Mining Social Media Data to Predict COVID-19 Case Counts.	The unpredictability and unknowns surrounding the ongoing coronavirus disease (COVID-19) pandemic have led to an unprecedented consequence taking a heavy toll on the lives and economies of all countries. There have been efforts to predict COVID-19 case counts (CCC) using epidemiological data and numerical tokens online, which may allow early preventive measures to slow the spread of the disease. …	Proceedings. IEEE International Conference on Healthcare Informatics	2022	36148026	10.1109/ichi54592.2022.00027
65	Covid-19 vaccine hesitancy: Text mining, sentiment analysis and machine learning on COVID-19 vaccination Twitter dataset.	In 2019 there was an outbreak of coronavirus pandemic also known as COVID-19. Many scientists believe that the pandemic originated from Wuhan, China, before spreading to other parts of the globe. To reduce the spread of the disease, decision makers encouraged measures such as hand washing, face masking, and social distancing. In early 2021, some countries including the United States began adminis…	Expert systems with applications	2023	36092862	10.1016/j.eswa.2022.118715
66	Discovering Long COVID Symptom Patterns: Association Rule Mining and Sentiment Analysis in Social Media Tweets.	The COVID-19 pandemic is a substantial public health crisis that negatively affects human health and well-being. As a result of being infected with the coronavirus, patients can experience long-term health effects called long COVID syndrome. Multiple symptoms characterize this syndrome, and it is crucial to identify these symptoms as they may negatively impact patients' day-to-day lives. Breathle…	JMIR formative research	2022	36069846	10.2196/37984
67	Social media mining under the COVID-19 context: Progress, challenges, and opportunities.	Social media platforms allow users worldwide to create and share information, forging vast sensing networks that allow information on certain topics to be collected, stored, mined, and analyzed in a rapid manner. During the COVID-19 pandemic, extensive social media mining efforts have been undertaken to tackle COVID-19 challenges from various perspectives. This review summarizes the progress of s…	International journal of applied earth observation and geoinformation : ITC journal	2022	36035895	10.1016/j.jag.2022.102967
68	Social Media Mining of Long-COVID Self-Medication Reported by Reddit Users: Feasibility Study to Support Drug Repurposing.	Since the beginning of the COVID-19 pandemic, over 480 million people have been infected and more than 6 million people have died from COVID-19 worldwide. In some patients with acute COVID-19, symptoms manifest over a longer period, which is also called "long-COVID." Unmet medical needs related to long-COVID are high, since there are no treatments approved. Patients experiment with various medica…	JMIR formative research	2022	36007131	10.2196/39582
69	Mining and modelling temporal dynamics of followers' engagement on online social networks.	A relevant fraction of human interactions occurs on online social networks. In this context, the freshness of content plays an important role, with content popularity rapidly vanishing over time. We therefore investigate how influencers' generated content (i.e., posts) attracts interactions, measured by the number of likes or reactions. We analyse the activity of influencers and followers over mo…	Social network analysis and mining	2022	35937770	10.1007/s13278-022-00928-2
70	Grounded Theory-Based User Needs Mining and Its Impact on APP Downloads: Exampled With WeChat APP.	Software development is an iterative process from designing to implementation, and to testing, in which product development staff should be closely integrated with users. Satisfying user needs effectively is often the pain point for developers. In order to alleviate this, this paper manages to establish the quantitative connection between users' online reviews and APP (Application Program) downlo…	Frontiers in psychology	2022	35774947	10.3389/fpsyg.2022.875310
71	Text Mining and Determinants of Sentiments towards the COVID-19 Vaccine Booster of Twitter Users in Malaysia.	Vaccination is the primary preventive measure against the COVID-19 infection, and an additional vaccine dosage is crucial to increase the immunity level of the community. However, public bias, as reflected on social media, may have a significant impact on the vaccination program. We aim to investigate the attitudes to the COVID-19 vaccination booster in Malaysia by using sentiment analysis. We re…	Healthcare (Basel, Switzerland)	2022	35742045	10.3390/healthcare10060994
72	Vaccine Adverse Event Mining of Twitter Conversations: 2-Phase Classification Study.	Traditional monitoring for adverse events following immunization (AEFI) relies on various established reporting systems, where there is inevitable lag between an AEFI occurring and its potential reporting and subsequent processing of reports. AEFI safety signal detection strives to detect AEFI as early as possible, ideally close to real time. Monitoring social media data holds promise as a resour…	JMIR medical informatics	2022	35708760	10.2196/34305
73	Data-driven strategies in operation management: mining user-generated content in Twitter.	In recent years, the business ecosystem has focused on understanding new ways of automating, collecting, and analyzing data in order to improve products and business models. These actions allow operations management to improve prediction, value creation, optimization, and automatization. In this study, we develop a novel methodology based on data-mining techniques and apply it to identify insight…	Annals of operations research	2022	35702424	10.1007/s10479-022-04776-3
74	Mining of Movie Box Office and Movie Review Topics Using Social Network Big Data.	In order to solve the problems of high investment and low box office losses in the film industry, this study analyzes the topic of film box office and film and television reviews based on social network big data. Firstly, the factors that affect the box office of the movie are analyzed. Secondly, continuous and discrete feature parts, text parts, and fusion parts are merged. The box office predic…	Frontiers in psychology	2022	35693503	10.3389/fpsyg.2022.903380
75	A survey on the use of association rules mining techniques in textual social media.	The incursion of social media in our lives has been much accentuated in the last decade. This has led to a multiplication of data mining tools aimed at obtaining knowledge from these data sources. One of the greatest challenges in this area is to be able to obtain this knowledge without the need for training processes, which requires structured information and pre-labelled datasets. This is where…	Artificial intelligence review	2023	35578652	10.1007/s10462-022-10196-3
76	Perceived barriers to psychiatric help-seeking in South Korea by age groups: text mining analyses of social media big data.	The psychiatric treatment gap is substantial in Korea, implying barriers in seeking help. This study aims to explore barriers of seeing psychiatrists, expressed on the internet by age groups. A corpus of data was garnered extensively from internet communities, blogs and social network services from 1 January 2016 to 31 July 2019. Among the texts collected, texts containing words linked to psychia…	BMC psychiatry	2022	35562709	10.1186/s12888-022-03969-1
77	Mining voices from self-expressed messages on social-media: Diagnostics of mental distress during COVID-19.	The COVID-19 pandemic has had a severe impact on mankind, causing physical suffering and deaths across the globe. Even those who have not contracted the virus have experienced its far-reaching impacts, particularly on their mental health. The increased incidences of psychological problems, anxiety associated with the infection, social restrictions, economic downturn, etc., are likely to aggravate…	Decision support systems	2022	35542965	10.1016/j.dss.2022.113792
78	Mining the Twittersphere: Insights about Public Interest in Facial Reanimation Surgery from a Decade of Twitter Data.	<b>Background</b> With 500 million tweets posted daily, Twitter can provide valuable insights about public discourse surrounding niche topics, such as facial paralysis surgery. This study aims to describe public interest on Twitter relating to facial paralysis and facial reanimation surgery over the last decade. <b>Methods</b> Tweets containing the keywords "facial paralysis" and "Bell's palsy" p…	Indian journal of plastic surgery : official publication of the Association of Plastic Surgeons of India	2022	35444760	10.1055/s-0041-1740080
79	Mining Digital Traces of Facebook Activity for the Prediction of Individual Differences in Tendencies Toward Social Networks Use Disorder: A Machine Learning Approach.	More than three billion users are currently on one of Meta's online platforms with Facebook being still their most prominent social media service. It is well known that Facebook has designed a highly immersive social media service with the aim to prolong online time of its users, as this results in more digital footprints to be studied and monetized (<i>via</i> psychological targeting). In this c…	Frontiers in psychology	2022	35350734	10.3389/fpsyg.2022.830120
80	Symptoms reported by gastrointestinal stromal tumour (GIST) patients on imatinib treatment: combining questionnaire and forum data.	Treatment with the tyrosine kinase inhibitor (TKI) imatinib in patients with gastrointestinal stromal tumours (GIST) causes symptoms that could negatively impact health-related quality of life (HRQoL). Treatment-related symptoms are usually clinician-reported and little is known about patient reports. We used survey and online patient forum data to investigate (1) prevalence of patient-reported s…	Supportive care in cancer : official journal of the Multinational Association of Supportive Care in Cancer	2022	35233640	10.1007/s00520-022-06929-3
81	Public Attention and Sentiment toward Intimate Partner Violence Based on Weibo in China: A Text Mining Approach.	The mobile internet has resulted in intimate partner violence (IPV) events not being viewed as interpersonal and private issues. Such events become public events in the social network environment. IPV has become a public health issue of widespread concern. It is a challenge to obtain systematic and detailed data using questionnaires and interviews in traditional Chinese culture, because of face-s…	Healthcare (Basel, Switzerland)	2022	35206813	10.3390/healthcare10020198
82	Psychological Well-Being of Left-Behind Children in China: Text Mining of the Social Media Website Zhihu.	China's migrant population has significantly contributed to its economic growth; however, the impact on the well-being of left-behind children (LBC) has become a serious public health problem. Text mining is an effective tool for identifying people's mental state, and is therefore beneficial in exploring the psychological mindset of LBC. Traditional data collection methods, which use questionnair…	International journal of environmental research and public health	2022	35206315	10.3390/ijerph19042127
83	Using social media listening and data mining to understand travellers' perspectives on travel disease risks and vaccine-related attitudes and behaviours.	Travellers can access online information to research and plan their expeditions/excursions, and seek travel-related health information. We explored German travellers' attitude and behaviour toward vaccination, and their travel-related health information seeking activities. We used two approaches: web 'scraping' of comments on German travel-related sites and an online survey. 'Scraping' of travel-…	Journal of travel medicine	2022	35085399	10.1093/jtm/taac009
84	COVID-19 Surveiller: toward a robust and effective pandemic surveillance system basedon social media mining.	The outbreak of the novel coronavirus, COVID-19, has become one of the most severe pandemics in human history. In this paper, we propose to leverage social media users as social sensors to simultaneously predict the pandemic trends and suggest potential risk factors for public health experts to understand spread situations and recommend proper interventions. More precisely, we develop novel deep …	Philosophical transactions. Series A, Mathematical, physical, and engineering sciences	2022	34802278	10.1098/rsta.2021.0125
85	Mapping of the Covid-19 Vaccine Uptake Determinants From Mining Twitter Data.	Opinion polls on vaccine uptake clearly show that Covid-19 vaccine hesitancy is increasing worldwide. Thus, reaching herd immunity not only depends on the efficacy of the vaccine itself, but also on overcoming this hesitancy of uptake in the population. In this study, we revealed the determinants regarding vaccination directly from people's opinions on Twitter, based on the framework of the 6As t…	IEEE access : practical innovations, open solutions	2021	34786320	10.1109/ACCESS.2021.3115554
86	Toward human-centric urban infrastructure: Text mining for social media data to identify the public perception of COVID-19 policy in transportation hubs.	The COVID-19 pandemic has made transportation hubs vulnerable to public health risks. In response, policies using nonpharmaceutical interventions have been implemented, changing the way individuals interact within these facilities. However, the impact of building design and operation on policy efficacy is not fully discovered, making it critical to investigate how these policies are perceived and…	Sustainable cities and society	2022	34751239	10.1016/j.scs.2021.103524
87	Disinformation of text mining online about tobacco and the COVID-19 discussed on Sina Weibo.	During the COVID-19 pandemic, various types of disinformation have emerged from the media. This study focuses on the online disinformation about tobacco and the COVID-19 on the Sina Weibo, the Chinese largest new media microblog platform. The related posts from the beginning of the epidemic in December 2019 to 19 January 2021 were searched. Text mining technology was applied on these posts to ide…	Tobacco induced diseases	2021	34720798	10.18332/tid/142776
88	Toward an Ethical Framework for the Text Mining of Social Media for Health Research: A Systematic Review.	<b>Background:</b> Text-mining techniques are advancing all the time and vast corpora of social media text can be analyzed for users' views and experiences related to their health. There is great promise for new insights into health issues such as drug side effects and spread of disease, as well as patient experiences of health conditions and health care. However, this emerging field lacks ethica…	Frontiers in digital health	2020	34713062	10.3389/fdgth.2020.592237
89	Factors Driving the Popularity and Virality of COVID-19 Vaccine Discourse on Twitter: Text Mining and Data Visualization Study.	COVID-19 vaccination is considered a critical prevention measure to help end the pandemic. Social media platforms such as Twitter have played an important role in the public discussion about COVID-19 vaccines. The aim of this study was to investigate message-level drivers of the popularity and virality of tweets about COVID-19 vaccines using machine-based text-mining techniques. We further aimed …	JMIR public health and surveillance	2021	34665761	10.2196/32814
90	Mining long-COVID symptoms from Reddit: characterizing post-COVID syndrome from patient reports.	Our objective was to mine Reddit to discover long-COVID symptoms self-reported by users, compare symptom distributions across studies, and create a symptom lexicon. We retrieved posts from the <i>/r/covidlonghaulers</i> subreddit and extracted symptoms via approximate matching using an expanded meta-lexicon. We mapped the extracted symptoms to standard concept IDs, compared their distributions wi…	JAMIA open	2021	34485849	10.1093/jamiaopen/ooab075
91	Social media mining in drug development-Fundamentals and use cases.	The incorporation of patients' perspectives into drug discovery and development has become critically important from the viewpoint of accounting for modern-day business dynamics. There is a trend among patients to narrate their disease experiences on social media. The insights gained by analyzing the data pertaining to such social-media posts could be leveraged to support patient-centered drug de…	Drug discovery today	2021	34481080	10.1016/j.drudis.2021.08.012
92	Concerns of Thalassemia Patients, Carriers, and their Caregivers in Malaysia: Text Mining Information Shared on Social Media.	The main aim of this study was to use text mining on social media to analyze information and gain insight into the health-related concerns of thalassemia patients, thalassemia carriers, and their caregivers. Posts from two Facebook groups whose members consisted of thalassemia patients, thalassemia carriers, and caregivers in Malaysia were extracted using the Data Miner tool. In this study, a new…	Healthcare informatics research	2021	34384202	10.4258/hir.2021.27.3.200
93	Proactive Personality Measurement Using Item Response Theory and Social Media Text Mining.	This prospective study was designed to propose a novel method of assessing proactive personality by combining text mining technology and Item Response Theory (IRT) to measure proactive personality more efficiently. We got freely expressed texts (essay question text dataset and social media text dataset) and item response data on the topic of proactive personality from 901 college students. To enh…	Frontiers in psychology	2021	34367029	10.3389/fpsyg.2021.705005
94	Impact of COVID-19: A Text Mining Analysis of Twitter Data in Spanish Language.	Latino communities in the United States and Latin America are disproportionately affected by the COVID-19 pandemic. We analyzed information shared on Twitter in Spanish language for insights into the public's communication and information needs about the COVID-19 pandemic. We performed a mixed-methods analysis using a text mining approach. We used SAS Text Miner, an algorithmic-driven statistical…	Hispanic health care international : the official journal of the National Association of Hispanic Nurses	2021	34323101	10.1177/15404153211020453
95	Impact of COVID 19 on Indian Migrant Workers: Decoding Twitter Data by Text Mining.	The Coronavirus pandemic has induced a huge economic crisis. The norms of social distancing and consequent lockdown to flatten the curve of this infection has brought economic activity across the globe to a standstill. A mass exodus of workers from major urban centres of India to their native villages started. Mental, financial and emotional agony inflicted due to job-loss, lack of job and liveli…	The Indian journal of labour economics : the quarterly journal of the Indian Society of Labour Economics	2021	34305343	10.1007/s41027-021-00324-y
96	DeepADEMiner: a deep learning pharmacovigilance pipeline for extraction and normalization of adverse drug event mentions on Twitter.	Research on pharmacovigilance from social media data has focused on mining adverse drug events (ADEs) using annotated datasets, with publications generally focusing on 1 of 3 tasks: ADE classification, named entity recognition for identifying the span of ADE mentions, and ADE mention normalization to standardized terminologies. While the common goal of such systems is to detect ADE signals that c…	Journal of the American Medical Informatics Association : JAMIA	2021	34270701	10.1093/jamia/ocab114
97	Assessing Patient Perceptions and Experiences of Paracetamol in France: Infodemiology Study Using Social Media Data Mining.	Individuals frequently turning to social media to discuss medical conditions and medication, sharing their experiences and information and asking questions among themselves. These online discussions can provide valuable insights into individual perceptions of medical treatment, and increasingly, studies are focusing on the potential use of this information to improve health care management. The o…	Journal of medical Internet research	2021	34255645	10.2196/25049
98	Text Mining Approaches to Analyze Public Sentiment Changes Regarding COVID-19 Vaccines on Social Media in Korea.	The COVID-19 pandemic has affected the entire world, resulting in a tremendous change to people's lifestyles. We investigated the Korean public response to COVID-19 vaccines on social media from 23 February 2021 to 22 March 2021. We collected tweets related to COVID-19 vaccines using the Korean words for "coronavirus" and "vaccines" as keywords. A topic analysis was performed to interpret and cla…	International journal of environmental research and public health	2021	34207016	10.3390/ijerph18126549
99	Social Media Mining for an Analysis of Nutrition and Dietary Health in Taiwan.	Dining is an essential part of human life. In order to pursue a healthier self, more and more people enjoy homemade cuisines. Consequently, the amount of recipe websites has increased significantly. These online recipes represent different cultures and cooking methods from various regions, and provide important indications on nutritional content. In recent years, the development of data science m…	Nutrients	2021	34071009	10.3390/nu13061778
100	Using Social Media Mining and PLS-SEM to Examine the Causal Relationship between Public Environmental Concerns and Adaptation Strategies.	With growing scientific evidence showing the harmful impact of air pollution on the environment and individuals' health in modern societies, public concern about air pollution has become a central focus of the development of air pollution prevention policy. Past research has shown that social media is a useful tool for collecting data about public opinion and conducting analysis of air pollution.…	International journal of environmental research and public health	2021	34063459	10.3390/ijerph18105270
101	Time-dependent association between mass protests and psychological distress on social media: A text mining study during the 2019 anti-government social unrest in Hong Kong.	Social media are increasingly pivotal as the platform where activists and observers plan, promote, and respond to collective actions. To examine how mass protests influence psychological wellbeing and distress, this study analyzed their time-dependent association during the 2019 anti-government social unrest in Hong Kong. Consecutive day-by-day users-generated content on online forums and social …	Journal of affective disorders	2021	34044337	10.1016/j.jad.2021.05.007
102	Applying Educational Data Mining to Explore Viewing Behaviors and Performance With Flipped Classrooms on the Social Media Platform Facebook.	In recent years, learning materials have gradually been applied to flipped classrooms. Teachers share learning materials, and students can preview the learning materials before class. During class, the teacher can discuss students' questions from their notes from previewing the learning materials. The social media platform Facebook provides access to learning materials and diversified interaction…	Frontiers in psychology	2021	33995212	10.3389/fpsyg.2021.653018
103	Analysis of Cyberincivility in Posts by Health Professions Students: Descriptive Twitter Data Mining Study.	Health professions students use social media to communicate with other students and health professionals, discuss career plans or coursework, and share the results of research projects or new information. These platforms allow students to share thoughts and perceptions that are not disclosed in formal education settings. Twitter provides an excellent window through which health professions educat…	JMIR medical education	2021	33983129	10.2196/28805
104	Traffic Congestion Analysis Based on a Web-GIS and Data Mining of Traffic Events from Twitter.	Smart cities are characterized by the use of massive information and digital communication technologies as well as sensor networks where the Internet and smart data are the core. This paper proposes a methodology to geocode traffic-related events that are collected from Twitter and how to use geocoded information to gather a training dataset, apply a Support Vector Machine method, and build a pre…	Sensors (Basel, Switzerland)	2021	33922627	10.3390/s21092964
105	Mining and Validating Social Media Data for COVID-19-Related Human Behaviors Between January and July 2020: Infodemiology Study.	Health authorities can minimize the impact of an emergent infectious disease outbreak through effective and timely risk communication, which can build trust and adherence to subsequent behavioral messaging. Monitoring the psychological impacts of an outbreak, as well as public adherence to such messaging, is also important for minimizing long-term effects of an outbreak. We used social media data…	Journal of medical Internet research	2021	33882015	10.2196/27059
106	Text-mining forma mentis networks reconstruct public perception of the STEM gender gap in social media.	Mindset reconstruction maps how individuals structure and perceive knowledge, a map unfolded here by investigating language and its cognitive reflection in the human mind, i.e., the mental lexicon. <i>Textual forma mentis networks</i> (TFMN) are glass boxes introduced for extracting and understanding mindsets' structure (in Latin <i>forma mentis</i>) from textual data. Combining network science, …	PeerJ. Computer science	2020	33816946	10.7717/peerj-cs.295
107	Health, Psychosocial, and Social Issues Emanating From the COVID-19 Pandemic Based on Social Media Comments: Text Mining and Thematic Analysis Approach.	The COVID-19 pandemic has caused a global health crisis that affects many aspects of human lives. In the absence of vaccines and antivirals, several behavioral change and policy initiatives such as physical distancing have been implemented to control the spread of COVID-19. Social media data can reveal public perceptions toward how governments and health agencies worldwide are handling the pandem…	JMIR medical informatics	2021	33684052	10.2196/22734
108	An analysis of COVID-19 economic measures and attitudes: evidence from social media mining.	This paper explores the public perception of economic measures implemented as a reaction to the COVID-19 pandemic in Poland in March-June 2020. A mixed-method approach was used to analyse big data coming from tweets and Facebook posts related to the mitigation measures to provide evidence for longitudinal trends, correlations, theme classification and perception. The online discussion oscillated …	Journal of big data	2021	33680711	10.1186/s40537-021-00431-z
109	Noise Annoyance in the UAE: A Twitter Case Study via a Data-Mining Approach.	Noise pollution is a growing global public health concern. Among other issues, it has been linked with sleep disturbance, hearing functionality, increased blood pressure and heart disease. Individuals are increasingly using social media to express complaints and concerns about problematic noise sources. This behavior-using social media to post noise-related concerns-might help us better identify …	International journal of environmental research and public health	2021	33672320	10.3390/ijerph18042198
110	Understanding Concerns, Sentiments, and Disparities Among Population Groups During the COVID-19 Pandemic Via Twitter Data Mining: Large-scale Cross-sectional Study.	Since the beginning of the COVID-19 pandemic in late 2019, its far-reaching impacts have been witnessed globally across all aspects of human life, such as health, economy, politics, and education. Such widely penetrating impacts cast significant and profound burdens on all population groups, incurring varied concerns and sentiments among them. This study aims to identify the concerns, sentiments,…	Journal of medical Internet research	2021	33617460	10.2196/26482
111	SEED: Symptom Extraction from English Social Media Posts using Deep Learning and Transfer Learning.	The increase of social media usage across the globe has fueled efforts in digital epidemiology for mining valuable information such as medication use, adverse drug effects and reports of viral infections that directly and indirectly affect population health. Such specific information can, however, be scarce, hard to find, and mostly expressed in very colloquial language. In this work, we focus on…	medRxiv : the preprint server for health sciences	2022	33594374	10.1101/2021.02.09.21251454
112	A multi-modal approach towards mining social media data during natural disasters - a case study of Hurricane Irma.	Streaming social media provides a real-time glimpse of extreme weather impacts. However, the volume of streaming data makes mining information a challenge for emergency managers, policy makers, and disciplinary scientists. Here we explore the effectiveness of data learned approaches to mine and filter information from streaming social media data from Hurricane Irma's landfall in Florida, USA. We …	International journal of disaster risk reduction : IJDRR	2021	33542893	10.1016/j.ijdrr.2020.102032
113	Public attention about COVID-19 on social media: An investigation based on data mining and text analysis.	The COVID-19 epidemic is influencing global population. Social media has become important platforms to acquire and exchange information during the outbreak of COVID-19. This study explores public attention on social media. Popular Weibo texts related to COVID-19 with "coronavirus" and "pneumonia" as the keywords during December 27, 2019 and May 31, 2020 were collected in our study for public atte…	Personality and individual differences	2021	33536695	10.1016/j.paid.2021.110701
114	Understanding the Public Discussion About the Centers for Disease Control and Prevention During the COVID-19 Pandemic Using Twitter Data: Text Mining Analysis Study.	The Centers for Disease Control and Prevention (CDC) is a national public health protection agency in the United States. With the escalating impact of the COVID-19 pandemic on society in the United States and around the world, the CDC has become one of the focal points of public discussion. This study aims to identify the topics and their overarching themes emerging from the public COVID-19-relat…	Journal of medical Internet research	2021	33497351	10.2196/25108
115	Patterns of Routes of Administration and Drug Tampering for Nonmedical Opioid Consumption: Data Mining and Content Analysis of Reddit Discussions.	The complex unfolding of the US opioid epidemic in the last 20 years has been the subject of a large body of medical and pharmacological research, and it has sparked a multidisciplinary discussion on how to implement interventions and policies to effectively control its impact on public health. This study leverages Reddit, a social media platform, as the primary data source to investigate the opi…	Journal of medical Internet research	2021	33393910	10.2196/21212
116	Exploring Public Response to COVID-19 on Weibo with LDA Topic Modeling and Sentiment Analysis.	It is necessary and important to understand public responses to crises, including disease outbreaks. Traditionally, surveys have played an essential role in collecting public opinion, while nowadays, with the increasing popularity of social media, mining social media data serves as another popular tool in opinion mining research. To understand the public response to COVID-19 on Weibo, this resear…	Data and information management	2021	35402850	10.2478/dim-2020-0023
117	Utilizing deep learning and graph mining to identify drug use on Twitter data.	The collection and examination of social media has become a useful mechanism for studying the mental activity and behavior tendencies of users. Through the analysis of a collected set of Twitter data, a model will be developed for predicting positively referenced, drug-related tweets. From this, trends and correlations can be determined. Social media data (tweets and attributes) were collected an…	BMC medical informatics and decision making	2020	33380324	10.1186/s12911-020-01335-3
118	Ontogeny of an arlequin: morphological and colour pattern changes from juvenile to adult in Gnathophyllum elegans (Risso, 1816) (Decapoda: Palaemonidae), traced through citizen science and social media data mining.	The spotted bumblebee shrimp Gnathophyllum elegans (Risso, 1816) is a caridean species of the family Palaemonidae Rafinesque, 1815 widely distributed in the eastern Atlantic and the entire Mediterranean Sea (Zariquiey Alvarez 1968; d'Udekem d'Acoz 1999; De Grave et al. 2015). It is a solitary sciaphilous taxon that grows up to 40 mm of total length, and at daytime hides under stones, in crevices …	Zootaxa	2020	33311311	10.11646/zootaxa.4881.3.13
119	Identifying public concerns and reactions during the COVID-19 pandemic on Twitter: A text-mining analysis.	Efforts to control the current coronavirus disease 2019 (COVID-19) pandemic have led to national lockdowns around the world. Reactions to the rapidly evolving outbreak were shared on social media platforms. We conducted a mixed-methods analysis of tweets collected from May 10 to May 24, 2020, using MAXQDA software in conjunction with Twitters search API using the keywords: "COVID-19," "coronaviru…	Public health nursing (Boston, Mass.)	2021	33258149	10.1111/phn.12843
120	Web Data Mining: Validity of Data from Google Earth for Food Retail Evaluation.	To overcome the challenge of obtaining accurate data on community food retail, we developed an innovative tool to automatically capture food retail data from Google Earth (GE). The proposed method is relevant to non-commercial use or scholarly purposes. We aimed to test the validity of web sources data for the assessment of community food retail environment by comparison to ground-truth observati…	Journal of urban health : bulletin of the New York Academy of Medicine	2021	33230671	10.1007/s11524-020-00495-x
121	How loneliness is talked about in social media during COVID-19 pandemic: Text mining of 4,492 Twitter feeds.	Loneliness is a public health problem that is expected to rise during the COVID-19 pandemic, given the widespread policy of quarantine. The literature is unclear whether loneliness during COVID-19 is similar to those of non-pandemic seasons. This study examined the expression of loneliness on Twitter during COVID-19 pandemic, and identified key areas of loneliness across diverse communities. Twit…	Journal of psychiatric research	2022	33190839	10.1016/j.jpsychires.2020.11.015
122	Determining Public Opinion of the COVID-19 Pandemic in South Korea and Japan: Social Network Mining on Twitter.	This study analyzed the perceptions and emotions of Korean and Japanese citizens regarding coronavirus disease 2019 (COVID-19). It examined the frequency of words used in Korean and Japanese tweets regarding COVID-19 and the corresponding changes in their interests. This cross-sectional study analyzed Twitter posts (Tweets) from February 1, 2020 to April 30, 2020 to determine public opinion of th…	Healthcare informatics research	2020	33190468	10.4258/hir.2020.26.4.335
123	Public Opinion About E-Cigarettes on Chinese Social Media: A Combined Study of Text Mining Analysis and Correspondence Analysis.	Electronic cigarettes (e-cigarettes) have become increasingly popular. China has accelerated its legislation on e-cigarettes in recent years by issuing two policies to regulate their use: the first on August 26, 2018, and the second on November 1, 2019. Social media provide an efficient platform to access information on the public opinion of e-cigarettes. To gain insight into how policies have in…	Journal of medical Internet research	2020	33052127	10.2196/19804
124	Understanding factors influencing workers' unsafe behaviors through social network analysis in the mining industry.	<i>Background</i>. In this study, we aimed to discover why workers engage in unsafe behaviors and reach a deep understanding of all causes influencing unsafe acts among workers in a mining industry. We also aimed to determine which causes play a more important role in the occurrence of unsafe acts. <i>Methods</i>. First, we determined the unsafe acts through observation and then investigated the …	International journal of occupational safety and ergonomics : JOSE	2022	33032492	10.1080/10803548.2020.1834992
125	Identifying #addiction concerns on twitter during the COVID-19 pandemic: A text mining analysis.	The 2019 Novel Coronavirus (COVID-19) is responsible for thousands of deaths and hospitalizations. To curb the spread of this highly transmissible disease, governments enacted protective guidelines for its citizens, including social distancing and stay-at-home orders. These restrictions on social interactions can be especially problematic for individuals managing or recovering from addiction give…	Substance abuse	2021	32970973	10.1080/08897077.2020.1822489
126	Learning structured medical information from social media.	Our goal is to summarise and aggregate information from social media regarding the symptoms of a disease, the drugs used and the treatment effects both positive and negative. To achieve this we first apply a supervised machine learning method to automatically extract medical concepts from natural language text. In an environment such as social media, where new data is continuously streamed, we ne…	Journal of biomedical informatics	2020	32942027	10.1016/j.jbi.2020.103568
127	Mining twitter to explore the emergence of COVID-19 symptoms.	The Centers for Disease Control and Prevention (CDC) in United States initially alerted the public to three COVID-19 signs and symptoms-fever, dry cough, and shortness of breath. Concurrent social media posts reflected a wider range of symptoms of COVID-19 besides these three symptoms. Because social media data have a potential application in the early identification novel virus symptoms, this st…	Public health nursing (Boston, Mass.)	2020	32937679	10.1111/phn.12809
128	Mining social media data to investigate patient perceptions regarding DMARD pharmacotherapy for rheumatoid arthritis.	We hypothesise that patients have a positive sentiment regarding biological/targeted synthetic disease modifying anti-rheumatic drugs (b/tsDMARDs) and a negative sentiment towards conventional synthetic agents (csDMARDs). We analysed discussions on social media platforms regarding DMARDs to understand the collective sentiment expressed towards these medications. Treato analytics were used to down…	Annals of the rheumatic diseases	2020	32883653	10.1136/annrheumdis-2020-217333
129	Mining Social Media Data to Study the Consequences of Dementia Diagnosis on Caregivers and Relatives.	Caregivers for people with dementia face a number of challenges such as changing family relationships, social isolation, or financial difficulties. Internet usage and social media are increasingly being recognised as resources to increase support and general public health. Using automated analysis, the aim of this study was to explore (i) the age and sex of people who post to the social media for…	Dementia and geriatric cognitive disorders	2020	32854092	10.1159/000509123
130	Social media mining for smart cities and smart villages research.	The imperative of well-being and improved quality of life in smart cities context can only be attained if the smart services, so central to the concept of smart cities, correspond with the needs, expectations and skills of cities' inhabitants. Considering that social media generate and/or open real-time entry points to vast amounts of data pertinent to well-being and quality of life, such as citi…	Soft computing	2020	32837290	10.1007/s00500-020-05084-3
131	Social Media Text Mining Framework for Drug Abuse: Development and Validation Study With an Opioid Crisis Case Analysis.	Social media are considered promising and viable sources of data for gaining insights into various disease conditions and patients' attitudes, behaviors, and medications. They can be used to recognize communication and behavioral themes of problematic use of prescription drugs. However, mining and analyzing social media data have challenges and limitations related to topic deduction and data qual…	Journal of medical Internet research	2020	32788147	10.2196/18350
132	Modeling Spatiotemporal Pattern of Depressive Symptoms Caused by COVID-19 Using Social Media Data Mining.	By 29 May 2020, the coronavirus disease (COVID-19) caused by SARS-CoV-2 had spread to 188 countries, infecting more than 5.9 million people, and causing 361,249 deaths. Governments issued travel restrictions, gatherings of institutions were cancelled, and citizens were ordered to socially distance themselves in an effort to limit the spread of the virus. Fear of being infected by the virus and pa…	International journal of environmental research and public health	2020	32664388	10.3390/ijerph17144988
133	An empirical evaluation of electronic annotation tools for Twitter data.	Despite a growing number of natural language processing shared-tasks dedicated to the use of Twitter data, there is currently no ad-hoc annotation tool for the purpose. During the 6th edition of BLAH, after a short review of 19 generic annotation tools, we adapted GATE and TextAE for annotating Twitter timelines. Although none of the tools reviewed allow the annotation of all information inherent…	Genomics & informatics	2020	32634878	10.5808/GI.2020.18.2.e24
134	A proof-of-concept study of extracting patient histories for rare/intractable diseases from social media.	The amount of content on social media platforms such as Twitter is expanding rapidly. Simultaneously, the lack of patient information seriously hinders the diagnosis and treatment of rare/intractable diseases. However, these patient communities are especially active on social media. Data from social media could serve as a source of patient-centric knowledge for these diseases complementary to the…	Genomics & informatics	2020	32634871	10.5808/GI.2020.18.2.e17
135	Social Media Mining Toolkit (SMMT).	There has been a dramatic increase in the popularity of utilizing social media data for research purposes within the biomedical community. In PubMed alone, there have been nearly 2,500 publication entries since 2014 that deal with analyzing social media data from Twitter and Reddit. However, the vast majority of those works do not share their code or data for replicating their studies. With minim…	Genomics & informatics	2020	32634870	10.5808/GI.2020.18.2.e16
136	Social Media Mining for Postpartum Depression Prediction.	This study investigated the feasibility of a postpartum depression predictor based on social media writings. The current broad use of social media networks generates a large amount of digital data, which, when coupled with artificial intelligence methods, have the potential to disclose significant health related insights. In this paper we explore the use of machine learning for prediction of post…	Studies in health technology and informatics	2020	32570674	10.3233/SHTI200457
137	Mining Potential Effects of HUMIRA in Twitter Posts Through Relational Similarity.	HUMIRA, a biologic therapy, has been approved to treat autoimmune diseases and been marketed in many countries worldwide. Much like other medications, it demonstrates many effects on the human body. It is important to understand its effects from the information generated by its users, and social media is one of the venues its users share their experience with the medication. To understand what HU…	Studies in health technology and informatics	2020	32570507	10.3233/SHTI200286
138	Mining Social Media Data for Biomedical Signals and Health-Related Behavior.	Social media data have been increasingly used to study biomedical and health-related phenomena. From cohort-level discussions of a condition to population-level analyses of sentiment, social media have provided scientists with unprecedented amounts of data to study human behavior associated with a variety of health conditions and medical treatments. Here we review recent work in mining social med…	Annual review of biomedical data science	2020	32550337	10.1146/annurev-biodatasci-030320-040844
139	Mining Physicians' Opinions on Social Media to Obtain Insights Into COVID-19: Mixed Methods Analysis.	The coronavirus disease (COVID-19) pandemic is considered to be the most daunting public health challenge in decades. With no effective treatments and with time needed to develop a vaccine, alternative approaches are being used to control this pandemic. The objective of this paper was to identify topics, opinions, and recommendations about the COVID-19 pandemic discussed by medical professionals …	JMIR public health and surveillance	2020	32421686	10.2196/19276
140	Mining the Characteristics of COVID-19 Patients in China: Analysis of Social Media Posts.	In December 2019, pneumonia cases of unknown origin were reported in Wuhan City, Hubei Province, China. Identified as the coronavirus disease (COVID-19), the number of cases grew rapidly by human-to-human transmission in Wuhan. Social media, especially Sina Weibo (a major Chinese microblogging social media site), has become an important platform for the public to obtain information and seek help.…	Journal of medical Internet research	2020	32401210	10.2196/19087
141	Data Mining and Content Analysis of the Chinese Social Media Platform Weibo During the Early COVID-19 Outbreak: Retrospective Observational Infoveillance Study.	The coronavirus disease (COVID-19) pandemic, which began in Wuhan, China in December 2019, is rapidly spreading worldwide with over 1.9 million cases as of mid-April 2020. Infoveillance approaches using social media can help characterize disease distribution and public knowledge, attitudes, and behaviors critical to the early stages of an outbreak. The aim of this study is to conduct a quantitati…	JMIR public health and surveillance	2020	32293582	10.2196/18700
142	Predicting COVID-19 Incidence Through Analysis of Google Trends Data in Iran: Data Mining and Deep Learning Pilot Study.	The recent global outbreak of coronavirus disease (COVID-19) is affecting many countries worldwide. Iran is one of the top 10 most affected countries. Search engines provide useful data from populations, and these data might be useful to analyze epidemics. Utilizing data mining methods on electronic resources' data might provide a better insight into the COVID-19 outbreak to manage the health cri…	JMIR public health and surveillance	2020	32234709	10.2196/18828
143	Twitter as a sentinel tool to monitor public opinion on vaccination: an opinion mining analysis from September 2016 to August 2017 in Italy.	Social media have become a common way for people to express their personal viewpoints, including sentiments about health topics. We present the results of an opinion mining analysis on vaccination performed on Twitter from September 2016 to August 2017 in Italy. Vaccine-related tweets were automatically classified as against, in favor or neutral in respect of the vaccination topic by means of sup…	Human vaccines & immunotherapeutics	2020	32118519	10.1080/21645515.2020.1714311
144	Using text mining and sentiment analysis to analyse YouTube Italian videos concerning vaccination.	Recently, social networks have become a popular source of information on health topics. Particularly, in Italy, there is a lively discussion on the web regarding vaccines also because there is low vaccination coverage, vaccines hesitancy, and anti-vaccine movements. For these reasons, in 2017, Institutions have introduced a law to force children to make ten compulsory vaccines for school attendan…	BMC public health	2020	32075631	10.1186/s12889-020-8342-4
145	Application of Twitter and web news mining in infectious disease surveillance systems and prospects for public health.	<b>Aims:</b> With the advancements of communication technology and growing access to social networks, these networks now play an important role in the dissemination of information and news without going through the time-consuming channels of official news networks. Analysis of social networking data is a new, interesting branch of text mining science. This study aimed to develop a text mining tec…	GMS hygiene and infection control	2019	32047718	10.3205/dgkh000334
146	Mining HPV Vaccine Knowledge Structures of Young Adults From Reddit Using Distributional Semantics and Pathfinder Networks.	The human papillomavirus (HPV) vaccine protects adolescents and young adults from 9 high-risk HPV virus types that cause 90% of cervical and anal cancers and 70% of oropharyngeal cancers. This study extends our previous research analyzing online content concerning the HPV vaccination in social media platforms used by young adults, in which we used Pathfinder network scaling and methods of distrib…	Cancer control : journal of the Moffitt Cancer Center	2020	31912742	10.1177/1073274819891442
147	Mining Twitter to assess the determinants of health behavior toward human papillomavirus vaccination in the United States.	The study sought to test the feasibility of using Twitter data to assess determinants of consumers' health behavior toward human papillomavirus (HPV) vaccination informed by the Integrated Behavior Model (IBM). We used 3 Twitter datasets spanning from 2014 to 2018. We preprocessed and geocoded the tweets, and then built a rule-based model that classified each tweet into either promotional informa…	Journal of the American Medical Informatics Association : JAMIA	2020	31711186	10.1093/jamia/ocz191
148	Mining Google Trends Data for Health Information: The Case of the Irish "CervicalCheck" Screening Programme Revelations.	Background In April 2018, the Irish cervical smear screening programme, "CervicalCheck", came under intense scrutiny as the accuracy of hundreds of "negative" results were brought in question. Aim The goal of this brief report was to assess the impact of this real-life event on public information-seeking behaviour, using Google search anomalies as a proxy. Irish relative search volume data for se…	Cureus	2019	31687289	10.7759/cureus.5513
149	Mining Twitter to Inform the Design of Online Interventions for Hispanic Alzheimer's Disease and Related Dementias Caregivers.	Hispanics are about 1.5 times as likely as non-Hispanic Whites to experience Alzheimer's disease and related dementias (AD/ADRD). Eight percent of AD/ADRD caregivers are Hispanics. The purpose of this article is to provide a methodological case study of using data mining methods and the Twitter platform to inform online self-management and social support intervention design and evaluation for His…	Hispanic health care international : the official journal of the National Association of Hispanic Nurses	2020	31646904	10.1177/1540415319882777
150	Assessment of mining impacts on environment in Muğla-Aydın (SW Turkey) using Landsat and Google Earth imagery.	Mining activities are important for the country's economy, but they cause serious threats to the environment. The geology of SW Turkey comprises Southern (Çine) Submassif of Menderes Metamorphic Massif and the Lycian Nappes. These geological units are unconformably overlain by lignite-bearing Miocene deposits, Upper Miocene-Pliocene conglomerates and Quaternary alluvial deposits. The aim of this …	Environmental monitoring and assessment	2019	31630261	10.1007/s10661-019-7807-3
151	Mining social media for prescription medication abuse monitoring: a review and proposal for a data-centric framework.	Prescription medication (PM) misuse and abuse is a major health problem globally, and a number of recent studies have focused on exploring social media as a resource for monitoring nonmedical PM use. Our objectives are to present a methodological review of social media-based PM abuse or misuse monitoring studies, and to propose a potential generalizable, data-centric processing pipeline for the c…	Journal of the American Medical Informatics Association : JAMIA	2020	31584645	10.1093/jamia/ocz162
152	Mining Social Media for Perceptions and Trends on HIV Pre-Exposure Prophylaxis.	Pre-Exposure Prophylaxis (PrEP) is an approach for preventing the human immunodeficiency virus (HIV), which entails the administration of antiretroviral medication to high-risk seronegative persons. If taken correctly, PrEP can reduce HIV infection risk by more than 90%. The aim of this study was to identify and examine PrEP-related perceptions and trends discussed on Twitter. Using open-source t…	Studies in health technology and informatics	2019	31438066	10.3233/SHTI190366
153	Mining of Textual Health Information from Reddit: Analysis of Chronic Diseases With Extracted Entities and Their Relations.	Social media platforms constitute a rich data source for natural language processing tasks such as named entity recognition, relation extraction, and sentiment analysis. In particular, social media platforms about health provide a different insight into patient's experiences with diseases and treatment than those found in the scientific literature. This paper aimed to report a study of entities r…	Journal of medical Internet research	2019	31199327	10.2196/12876
154	Mining heterogeneous network for drug repositioning using phenotypic information extracted from social media and pharmaceutical databases.	Drug repositioning has drawn significant attention for drug development in pharmaceutical research and industry, because of its advantages in cost and time compared with the de novo drug development. The availability of biomedical databases and online health-related information, as well as the high-performance computing, empowers the development of computational drug repositioning methods. In thi…	Artificial intelligence in medicine	2019	31164213	10.1016/j.artmed.2019.03.003
155	Mining Social Media to Identify Heat Waves.	Heat waves are one of the deadliest of natural hazards and their frequency and intensity will likely increase as the climate continues to warm. A challenge in studying these phenomena is the lack of a universally accepted quantitative definition that captures both temperature anomalies and associated mortality. We test the hypothesis that social media mining can be used to identify heat wave mort…	International journal of environmental research and public health	2019	30832387	10.3390/ijerph16050762
156	Mining social networks to improve suicide prevention: A scoping review.	Attention about the risks of online social networks (SNs) has been called upon reports describing their use to express emotional distress and suicidal ideation or plans. On the Internet, cyberbullying, suicide pacts, Internet addiction, and "extreme" communities seem to increase suicidal behavior (SB). In this study, the scientific literature about SBs and SNs was narratively reviewed. Some autho…	Journal of neuroscience research	2020	30809836	10.1002/jnr.24404
157	Mining social media data to assess the risk of skin and soft tissue infections from allergen immunotherapy.	Allergen immunotherapy (AIT) treatment for allergic rhinitis and asthma is used by 2.6 million Americans annually. Clinical and sterility testing studies identify no risk of contamination or infection from extracts prepared using recommended aseptic techniques, but regulatory concerns persist. Social media can be used to investigate rare adverse effects not captured by traditional studies. We sou…	The Journal of allergy and clinical immunology	2019	30721764	10.1016/j.jaci.2019.01.029
158	Opinion Mining From Social Media Short Texts: Does Collective Intelligence Beat Deep Learning?	The era of big data has, among others, three characteristics: the huge amounts of data created every day and in every form by everyday people, artificial intelligence tools to mine information from those data and effective algorithms that allow this data mining in real or close to real time. On the other hand, opinion mining in social media is nowadays an important parameter of social media marke…	Frontiers in robotics and AI	2018	33501016	10.3389/frobt.2018.00138
159	Identification of Primary Medication Concerns Regarding Thyroid Hormone Replacement Therapy From Online Patient Medication Reviews: Text Mining of Social Network Data.	Patients with hypothyroidism report poor health-related quality of life despite having undergone thyroid hormone replacement therapy (THRT). Understanding patient concerns regarding levothyroxine can help improve the treatment outcomes of THRT. This study aimed to (1) identify the distinctive themes in patient concerns regarding THRT, (2) determine whether patients have unique primary medication …	Journal of medical Internet research	2018	30355555	10.2196/11085
160	Uncovering cyberincivility among nurses and nursing students on Twitter: A data mining study.	Although misuse of social networking sites, particularly Twitter, has occurred, little is known about the prevalence, content, and characteristics of uncivil tweets posted by nurses and nursing students. The aim of this study was to describe the characteristics of tweets posted by nurses and nursing students on Twitter with a focus on cyberincivility. A cross-sectional, data-mining study was held…	International journal of nursing studies	2019	30321747	10.1016/j.ijnurstu.2018.09.009
161	Social media mining for birth defects research: A rule-based, bootstrapping approach to collecting data for rare health-related events on Twitter.	Although birth defects are the leading cause of infant mortality in the United States, methods for observing human pregnancies with birth defect outcomes are limited. The primary objectives of this study were (i) to assess whether rare health-related events-in this case, birth defects-are reported on social media, (ii) to design and deploy a natural language processing (NLP) approach for collecti…	Journal of biomedical informatics	2018	30292855	10.1016/j.jbi.2018.10.001
162	The usefulness of listening social media for pharmacovigilance purposes: a systematic review.	Social media mining could be a possible strategy to retrieve drug safety information. The mining of social media is a complex process under progressive evolution, falling into three broad categories: listening (safety data reporting), engaging (follow-up), and broadcasting (risk communication). This systematic review is aimed at evaluating the usefulness and quality of proto-signals by social med…	Expert opinion on drug safety	2018	30285501	10.1080/14740338.2018.1531847
163	Twitter-Based Influenza Detection After Flu Peak via Tweets With Indirect Information: Text Mining Study.	The recent rise in popularity and scale of social networking services (SNSs) has resulted in an increasing need for SNS-based information extraction systems. A popular application of SNS data is health surveillance for predicting an outbreak of epidemics by detecting diseases from text messages posted on SNS platforms. Such applications share the following logic: they incorporate SNS users as soc…	JMIR public health and surveillance	2018	30274968	10.2196/publichealth.8627
164	A feasibility study on identifying drinking-related contents in Facebook through mining heterogeneous data.	Binge drinking is a severe health problem faced by many US colleges and universities. College students often post drinking-related text and images on social media, portraying their alcohol use as socially desirable. In this project, we investigated the feasibility of mining the heterogeneous data (e.g. text, images, and videos) on Facebook to identify drinking-related contents. We manually annota…	Health informatics journal	2019	30230403	10.1177/1460458218798084
165	Mining Facebook Data of People with Rare Diseases: A Content-Based and Temporal Analysis.	This research characterized how Facebook deals with rare diseases. This characterization included a content-based and temporal analysis, and its purpose was to help users interested in rare diseases to maximize the engagement of their posts and to help rare diseases organizations to align their priorities with the interests expressed in social networks. This research used Netvizz to download Face…	International journal of environmental research and public health	2018	30200209	10.3390/ijerph15091877
166	Mining Patients' Narratives in Social Media for Pharmacovigilance: Adverse Effects and Misuse of Methylphenidate.	<b>Background:</b> The Food and Drug Administration (FDA) in the United States and the European Medicines Agency (EMA) have recognized social media as a new data source to strengthen their activities regarding drug safety. <b>Objective:</b> Our objective in the ADR-PRISM project was to provide text mining and visualization tools to explore a corpus of posts extracted from social media. We evaluat…	Frontiers in pharmacology	2018	29881351	10.3389/fphar.2018.00541
167	Causality Patterns for Detecting Adverse Drug Reactions From Social Media: Text Mining Approach.	Detecting adverse drug reactions (ADRs) is an important task that has direct implications for the use of that drug. If we can detect previously unknown ADRs as quickly as possible, then this information can be provided to the regulators, pharmaceutical companies, and health care organizations, thereby potentially reducing drug-related morbidity and saving lives of many patients. A promising appro…	JMIR public health and surveillance	2018	29743155	10.2196/publichealth.8214
168	Examining Thematic Similarity, Difference, and Membership in Three Online Mental Health Communities from Reddit: A Text Mining and Visualization Approach.	Social media, including online health communities, have become popular platforms for individuals to discuss health challenges and exchange social support with others. These platforms can provide support for individuals who are concerned about social stigma and discrimination associated with their illness. Although mental health conditions can share similar symptoms and even co-occur, the extent t…	Computers in human behavior	2018	29456286	10.1016/j.chb.2017.09.001
169	Mining Adverse Drug Reactions in Social Media with Named Entity Recognition and Semantic Methods.	Suspected adverse drug reactions (ADR) reported by patients through social media can be a complementary source to current pharmacovigilance systems. However, the performance of text mining tools applied to social media text data to discover ADRs needs to be evaluated. In this paper, we introduce the approach developed to mine ADR from French social media. A protocol of evaluation is highlighted, …	Studies in health technology and informatics	2017	29295108
170	Framework for Infectious Disease Analysis: A comprehensive and integrative multi-modeling approach to disease prediction and management.	The impact of infectious disease on human populations is a function of many factors including environmental conditions, vector dynamics, transmission mechanics, social and cultural behaviors, and public policy. A comprehensive framework for disease management must fully connect the complete disease lifecycle, including emergence from reservoir populations, zoonotic vector transmission, and impact…	Health informatics journal	2019	29278956	10.1177/1460458217747112
171	Mining twitter to understand the smoking cessation barriers.	Smoking cessation is challenging and lack of positive support is a known major barrier to quitting cigarettes. Previous studies have suggested that social influences might increase smokers' awareness of social norms for appropriate behavior, which might lead to smoking cessation. Although social media use is increasing among young adults in the United States, research on the relationship between …	World journal of cardiology	2017	29104739	10.4330/wjc.v9.i10.794
172	Discovering Cohorts of Pregnant Women From Social Media for Safety Surveillance and Analysis.	Pregnancy exposure registries are the primary sources of information about the safety of maternal usage of medications during pregnancy. Such registries enroll pregnant women in a voluntary fashion early on in pregnancy and follow them until the end of pregnancy or longer to systematically collect information regarding specific pregnancy outcomes. Although the model of pregnancy registries has di…	Journal of medical Internet research	2017	29084707	10.2196/jmir.8164
173	What Patients Can Tell Us: Topic Analysis for Social Media on Breast Cancer.	Social media dedicated to health are increasingly used by patients and health professionals. They are rich textual resources with content generated through free exchange between patients. We are proposing a method to tackle the problem of retrieving clinically relevant information from such social media in order to analyze the quality of life of patients with breast cancer. Our aim was to detect …	JMIR medical informatics	2017	28760725	10.2196/medinform.7779
174	Assessing Suicide Risk and Emotional Distress in Chinese Social Media: A Text Mining and Machine Learning Study.	Early identification and intervention are imperative for suicide prevention. However, at-risk people often neither seek help nor take professional assessment. A tool to automatically assess their risk levels in natural settings can increase the opportunity for early intervention. The aim of this study was to explore whether computerized language analysis methods can be utilized to assess one's su…	Journal of medical Internet research	2017	28694239	10.2196/jmir.7276
175	Mining e-cigarette adverse events in social media using Bi-LSTM recurrent neural network with word embedding representation.	Recent years have seen increased worldwide popularity of e-cigarette use. However, the risks of e-cigarettes are underexamined. Most e-cigarette adverse event studies have achieved low detection rates due to limited subject sample sizes in the experiments and surveys. Social media provides a large data repository of consumers' e-cigarette feedback and experiences, which are useful for e-cigarette…	Journal of the American Medical Informatics Association : JAMIA	2018	28505280	10.1093/jamia/ocx045
176	Social media engagement analysis of U.S. Federal health agencies on Facebook.	It is becoming increasingly common for individuals and organizations to use social media platforms such as Facebook. These are being used for a wide variety of purposes including disseminating, discussing and seeking health related information. U.S. Federal health agencies are leveraging these platforms to 'engage' social media users to read, spread, promote and encourage health related discussio…	BMC medical informatics and decision making	2017	28431582	10.1186/s12911-017-0447-z
177	Public reactions to e-cigarette regulations on Twitter: a text mining analysis.	In May 2016, the Food and Drug Administration (FDA) issued a final rule that deemed e-cigarettes to be within their regulatory authority as a tobacco product. News and opinions about the regulation were shared on social media platforms, such as Twitter, which can play an important role in shaping the public's attitudes. We analysed information shared on Twitter for insights into initial public re…	Tobacco control	2017	28341768	10.1136/tobaccocontrol-2016-053295
178	Sci-Fin: Visual Mining Spatial and Temporal Behavior Features from Social Media.	Check-in records are usually available in social services, which offer us the opportunity to capture and analyze users' spatial and temporal behaviors. Mining such behavior features is essential to social analysis and business intelligence. However, the complexity and incompleteness of check-in records bring challenges to achieve such a task. Different from the previous work on social behavior an…	Sensors (Basel, Switzerland)	2016	27999398	10.3390/s16122194
179	E-Cigarette Social Media Messages: A Text Mining Analysis of Marketing and Consumer Conversations on Twitter.	As the use of electronic cigarettes (e-cigarettes) rises, social media likely influences public awareness and perception of this emerging tobacco product. This study examined the public conversation on Twitter to determine overarching themes and insights for trending topics from commercial and consumer users. Text mining uncovered key patterns and important topics for e-cigarettes on Twitter. SAS…	JMIR public health and surveillance	2016	27956376	10.2196/publichealth.6551
180	Mining Health Social Media with Sentiment Analysis.	With the rapid development of the Internet, more and more users utilize health communities (known as forums) to find health-related information, share their medical stories and experiences, or interact with other people in the communities. In this paper, we propose a framework to analyze the user-generated contents in a health community. The proposed framework contains three phases. First, we ext…	Journal of medical systems	2016	27663246
181	SimNest: Social Media Nested Epidemic Simulation via Online Semi-supervised Deep Learning.	Infectious disease epidemics such as influenza and Ebola pose a serious threat to global public health. It is crucial to characterize the disease and the evolution of the ongoing epidemic efficiently and accurately. Computational epidemiology can model the disease progress and underlying contact network, but suffers from the lack of real-time and fine-grained surveillance data. Social media, on t…	Proceedings. IEEE International Conference on Data Mining	2015	27453696
182	YouTube as a crowd-generated water level archive.	In view of the substantial costs associated with classic monitoring networks, participatory data collection methods can be deemed a promising option to obtain complementary data. An emerging trend in this field is social media mining, i.e., harvesting of pre-existing, crowd-generated data from social media. Although this approach is participatory in a broader sense, the users are mostly not aware…	The Science of the total environment	2016	27295591	10.1016/j.scitotenv.2016.05.211
183	Biodiversity data mining from Argus-eyed citizens: the first illegal introduction record of Lepomis macrochirus macrochirus Rafinesque, 1819 in Japan based on Twitter information.	An apparent illegal introduction of Lepomis macrochirus macrochirus from Yokohama City, Kanagawa Prefecture, Japan, is reported based on a juvenile specimen and a photograph of two adults collected on 14 June 2015 and deposited in the Kangawa Prefectural Museum of Natural History. The specimens and photographs were initially reported on the internet-based social networking site, Twitter. Two spec…	ZooKeys	2016	27110154	10.3897/zookeys.569.7577
184	Mining social media data for opinion polarities about electronic cigarettes.	There is an ongoing debate about harm and benefit of e-cigarettes, usage of which has rapidly increased in recent years. By separating non-commercial (organic) tweets from commercial tweets, we seek to evaluate the general public's attitudes towards e-cigarettes. We collected tweets containing the words 'e-cig', 'e-cigarette', 'e-liquid', 'vape', 'vaping', 'vapor' and 'vaporizer' from 23 July to …	Tobacco control	2017	26980151	10.1136/tobaccocontrol-2015-052818
185	A framework for detecting unfolding emergencies using humans as sensors.	The advent of online social networks (OSNs) paired with the ubiquitous proliferation of smartphones have enabled social sensing systems. In the last few years, the aptitude of humans to spontaneously collect and timely share context information has been exploited for emergency detection and crisis management. Apart from event-specific features, these systems share technical approaches and archite…	SpringerPlus	2016	26811805	10.1186/s40064-016-1674-y
186	Rare disease diagnosis: A review of web search, social media and large-scale data-mining approaches.	Physicians and the general public are increasingly using web-based tools to find answers to medical questions. The field of rare diseases is especially challenging and important as shown by the long delay and many mistakes associated with diagnoses. In this paper we review recent initiatives on the use of web search, social media and data mining in data repositories for medical diagnosis. We comp…	Rare diseases (Austin, Tex.)	2015	26442199	10.1080/21675511.2015.1083145
187	Detecting themes of public concern: a text mining analysis of the Centers for Disease Control and Prevention's Ebola live Twitter chat.	A diagnosis of Ebola on US soil triggered widespread panic. In response, the Centers for Disease Control and Prevention held a live Twitter chat to address public concerns. This study applied a textual analytics method to reveal insights from these tweets that can inform communication strategies. User-generated tweets were collected, sorted, and analyzed to reveal major themes. The public was con…	American journal of infection control	2015	26138998	10.1016/j.ajic.2015.05.025
188	Pharmacovigilance from social media: mining adverse drug reaction mentions using sequence labeling with word embedding cluster features.	Social media is becoming increasingly popular as a platform for sharing personal health-related information. This information can be utilized for public health monitoring tasks, particularly for pharmacovigilance, via the use of natural language processing (NLP) techniques. However, the language in social media is highly informal, and user-expressed medical concepts are often nontechnical, descri…	Journal of the American Medical Informatics Association : JAMIA	2015	25755127	10.1093/jamia/ocu041
189	Filtering big data from social media--Building an early warning system for adverse drug reactions.	Adverse drug reactions (ADRs) are believed to be a leading cause of death in the world. Pharmacovigilance systems are aimed at early detection of ADRs. With the popularity of social media, Web forums and discussion boards become important sources of data for consumers to share their drug use experience, as a result may provide useful information on drugs and their adverse reactions. In this study…	Journal of biomedical informatics	2015	25688695	10.1016/j.jbi.2015.01.011
